# Supplementary material for: Marine mimivirus relatives are probably large algal viruses
Source: Virol J. 2008 Jan 23;5:12. doi: 10.1186/1743-422X-5-12 (PMC2245910; doi:10.1186/1743-422X-5-12)
Supplement: Additional file 1 — Number of Mimivirus-like sequences in the GOS metagenomic data set. The file shows the number of "mimivirus-like" ORFs that we found in the GOS metagenomic data set for each mimivirus ORF. [file 1743-422X-5-12-S1.xls]

## Sheet: Table S1
Additional file 1. Number of Mimivirus-like sequences in the GOS metagenomic data set
Mimivirus ORF	Length (aa)	Number of "mimivirus-like" ORFs in the GOS data	Genomic position and annotation
MIMI_R1	795	2	193..2580 Replication Origin binding protein
MIMI_L2	246	0	complement(2859..3599) Bro family N terminal domain containing protein
MIMI_L3	666	0	complement(3943..5943) Unknown
MIMI_L4	454	1	complement(6238..7602) KilA N-terminal Domain, N1R/P28 DNA binding
MIMI_L5	461	4	complement(7805..9190) Unknown
MIMI_L6	218	0	complement(9627..10283) Unknown
MIMI_L7	155	0	complement(11260..11727) Unknown
MIMI_R8	1052	4	11864..15022 Helicase similar to Origin binding protein
MIMI_R9	376	0	15382..16512 Unknown
MIMI_R10	376	0	16824..17954 Unknown
MIMI_R11	267	0	18321..19124 Unknown
MIMI_L12	487	1	complement(20269..21732) Unknown
MIMI_R13	183	0	22094..22645 Unknown
MIMI_L14	106	0	complement(23373..23696) Unknown
MIMI_L15	116	0	complement(24037..24387) Unknown
MIMI_L16	269	0	complement(25192..26001) Unknown
MIMI_L17	356	0	complement(26114..27184) Unknown
MIMI_L18	584	0	complement(27658..29412) Unknown
MIMI_L19	123	0	complement(29532..29903) Unknown
MIMI_L20	118	0	complement(30044..30400) Unknown
MIMI_L21	533	0	complement(30507..32108) Unknown
MIMI_L22	122	0	complement(32242..32610) Ankyrin containing protein
MIMI_L23	269	0	complement(32866..33675) Ankyrin containing protein
MIMI_R24	171	0	33845..34360 Unknown
MIMI_L25	326	3	complement(34577..35557) Ankyrin containing protein
MIMI_L26	104	0	complement(35564..35878) Unknown
MIMI_L27	146	0	complement(36046..36486) Unknown
MIMI_L28	104	0	complement(36633..36947) Unknown
MIMI_R29	108	0	37247..37573 Unknown
MIMI_L30	152	0	complement(37765..38223) KilA N-terminal Domain, N1R/P28 DNA binding
MIMI_L31	225	0	complement(38526..39203) Unknown
MIMI_L32	372	0	complement(39282..40400) KilA N-terminal Domain, N1R/P28 DNA binding
MIMI_L33	246	0	complement(40643..41383) KilA N-terminal Domain, N1R/P28 DNA binding
MIMI_R34	409	0	42268..43497 Unknown
MIMI_L35	493	0	complement(43883..45364) Unknown
MIMI_L36	222	0	complement(45467..46135) Ankyrin containing protein
MIMI_L37	487	0	complement(46534..47997) BroA, KilA-N term
MIMI_L38	189	0	complement(48499..49068) Ankyrin containing protein
MIMI_L39	174	0	complement(50015..50539) Unknown
MIMI_R40	101	0	50751..51056 Unknown
MIMI_L41	478	8	complement(52013..53449) Unknown
MIMI_L42	357	0	complement(53540..54613) Ankyrin containing protein
MIMI_L43	212	0	complement(54963..55601) Unknown
MIMI_R44	215	0	55736..56383 Unknown
MIMI_L45	227	0	complement(56445..57128) Ankyrin containing protein
MIMI_L46	164	0	complement(57417..57911) Unknown
MIMI_R47	201	0	58119..58724 Unknown
MIMI_L48	120	0	complement(59266..59628) Unknown
MIMI_L49	186	0	complement(59770..60330) Unknown
MIMI_R50	113	0	60489..60830 Unknown
MIMI_L51	159	0	complement(60878..61357) Unknown
MIMI_L52	140	0	complement(61487..61909) Unknown
MIMI_L53	100	0	complement(61952..62254) Unknown
MIMI_L54	182	0	complement(62327..62875) Unknown
MIMI_L55	513	0	complement(62954..64495) Unknown
MIMI_L56	604	0	complement(64682..66496) Ankyrin containing protein
MIMI_L57	182	0	complement(66613..67161) Unknown
MIMI_R58	131	0	67337..67732 Unknown
MIMI_L59	307	0	complement(67841..68764) Ankyrin containing protein
MIMI_L60	621	5	complement(68856..70721) Unknown containing 11 FNIP domains (PFAM)
MIMI_R61	496	0	71158..72648 WD-repeat family protein
MIMI_L62	252	0	complement(73617..74375) Ankyrin containing protein
MIMI_L63	580	1	complement(74971..76713) Ankyrin containing protein
MIMI_L64	565	0	complement(76831..78528) Unknown
MIMI_L65	355	0	complement(78760..79827) Virion-associated membrane protein
MIMI_L66	587	0	complement(79981..81744) Ankyrin containing protein
MIMI_L67	498	0	complement(81904..83400) Unknown
MIMI_L68	241	0	complement(84547..85272) Unknown
MIMI_R69	312	0	85424..86362 Unknown
MIMI_R70	174	0	86458..86982 Unknown
MIMI_L71	945	4	complement(86463..89300) Collagen triple helix repeat containing protein
MIMI_L72	384	0	complement(89580..90734) Ankyrin containing protein
MIMI_R73	232	0	90889..91587 Unknown
MIMI_L74	238	0	complement(91641..92357) Unknown
MIMI_L75	310	0	complement(93149..94081) Unknown
MIMI_L76	551	0	complement(94394..96049) Unknown
MIMI_L77	242	0	complement(96161..96889) Unknown
MIMI_L78	103	0	complement(97515..97826) Unknown
MIMI_L79	520	1	complement(98557..100119) putative transposase
MIMI_R80	190	1	100224..100796 putative resolvase
MIMI_L81	277	0	complement(100753..101586) Ankyrin containing protein
MIMI_L82	181	0	complement(101474..102019) Unknown
MIMI_R83	133	0	102293..102694 Unknown
MIMI_L84	132	0	complement(103017..103415) WD-repeat family protein
MIMI_L85	419	0	complement(103436..104695) Unknown
MIMI_L86	576	0	complement(104813..106543) Ankyrin containing protein
MIMI_L87	171	0	complement(106674..107189) Unknown
MIMI_L88	879	0	complement(107308..109947) Ankyrin containing protein
MIMI_L89	502	0	complement(110546..112054) Unknown
MIMI_L90	120	0	complement(112186..112548) Unknown
MIMI_L91	642	0	complement(112551..114479) Ankyrin containing protein
MIMI_L92	413	0	complement(114608..115849) Ankyrin containing protein
MIMI_L93	421	0	complement(115980..117245) Ankyrin containing protein
MIMI_L94	133	0	complement(117496..117897) Unknown
MIMI_L95	107	0	complement(117984..118307) Ankyrin containing protein
MIMI_R96	1015	0	119128..122175 Ankyrin containing protein
MIMI_R97	279	0	122272..123111 Unknown
MIMI_L98	495	0	complement(123174..124661) Unknown
MIMI_L99	261	0	complement(124762..125547) Ankyrin containing protein
MIMI_L100	602	0	complement(125699..127507) Ankyrin containing protein
MIMI_L101	344	0	complement(127707..128741) Unknown
MIMI_L102	237	0	complement(128890..129603) Unknown
MIMI_L103	191	9	complement(129811..130386) putative resolvase
MIMI_R104	545	4	130493..132130 putative transposase
MIMI_L105	134	0	complement(132201..132605) Unknown
MIMI_R106	421	5	132771..134036 Unknown
MIMI_L107	501	0	complement(134075..135580) Unknown
MIMI_L108	273	0	complement(135713..136534) Proliferating cell nuclear antigen (PCNA)
MIMI_L109	394	0	complement(136621..137805) Ankyrin containing protein
MIMI_L110	155	0	complement(137887..138354) Unknown
MIMI_L111	374	10	complement(138596..139720) Unknown
MIMI_L112	457	0	complement(139790..141163) Ankyrin containing protein
MIMI_L113	183	0	complement(141237..141788) Unknown
MIMI_L114	194	0	complement(142012..142596) Unknown
MIMI_L115	1246	1	complement(143175..146915) Unknown
MIMI_L116	563	5	complement(147061..148752) Unknown
MIMI_L117	112	0	complement(148925..149263) Unknown
MIMI_R118	356	8	149324..150394 Unknown
MIMI_R119	165	0	150476..150973 Unknown
MIMI_L120	339	0	complement(151212..152231) Ankyrin containing protein
MIMI_L121	330	0	complement(152299..153291) Ankyrin containing protein
MIMI_L122	627	0	complement(153387..155270) Ankyrin containing protein
MIMI_L123	101	0	complement(155338..155643) Unknown
MIMI_L124	346	0	complement(155751..156791) Tyrosyl-tRNA synthetase
MIMI_R125	196	0	156912..157502 Unknown
MIMI_L126	255	0	complement(157499..158266) Unknown
MIMI_L127	269	0	complement(158362..159171) Unknow, contains F-box domain (PFAM)
MIMI_L128	563	0	complement(159302..160993) Choline dehydrogenase
MIMI_R129	176	0	161450..161980 Unknown
MIMI_R130	237	0	161998..162711 Unknown
MIMI_R131	178	0	162839..163375 Unknown
MIMI_R132	221	11	163449..164114 Unknown
MIMI_R133	127	0	164221..164604 Unknown
MIMI_L134	163	0	complement(164675..165166) Unknown
MIMI_R135	702	0	165389..167497 Choline dehydrogenase or related protein
MIMI_L136	352	13	complement(167581..168639) Sugar transaminase dTDP-4-amino-4,6-dideoxyglucose biosynthesis
MIMI_L137	732	4	complement(168658..170856) contains glycosyl-transferase domain (PFAM)
MIMI_L138	883	1	complement(170959..173610) Contain glycosyl-transferase domain (PFAM)
MIMI_R139	248	5	173639..174385 contains glycosyl-transferase domain (PFAM)
MIMI_L140	304	3	complement(174333..175247) Unknown
MIMI_R141	323	0	175399..176370 GDP mannose 4,6-dehydratase (hydroxysteorid dehydrogenase?)
MIMI_L142	490	0	complement(176528..178000) contains hexapeptidase domain (PFAM)
MIMI_L143	287	0	complement(178092..178955) Unknown
MIMI_L144	233	0	complement(179061..179762) Unknown
MIMI_L145	274	0	complement(179821..180645) Unknown
MIMI_L146	346	0	complement(180728..181768) Unknown
MIMI_L147	279	0	complement(181824..182663) Unknown
MIMI_L148	229	0	complement(182708..183397) Ankyrin containing protein
MIMI_L149	173	0	complement(183464..183985) Unknown
MIMI_R150	266	0	184251..185051 Unknown
MIMI_R151	212	0	185215..185853 Unknown
MIMI_L152	566	0	complement(185990..187690) Unknown
MIMI_L153	152	4	complement(187789..188247) similar to A273L from Paramecium bursaria Chlorella virus
MIMI_R154	468	0	188300..189706 Unknown
MIMI_R155	142	0	189744..190172 Unknown
MIMI_R156	253	3	190184..190945 Unknown
MIMI_L157	501	0	complement(191045..192550) Unknown
MIMI_R158	370	0	192700..193812 Unknown
MIMI_R159	138	0	193922..194338 Unknown
MIMI_R160	433	2	194848..196149 Unknown
MIMI_R161	433	1	196218..197519 Unknown
MIMI_L162	521	0	complement(197592..199157) Unknown containing 4 FNIP domains (PFAM)
MIMI_L163	136	0	complement(199225..199635) Unknown
MIMI_L164	509	0	complement(199770..201299) Cysteinyl-tRNA synthetase
MIMI_L165	271	0	complement(201589..202404) Unknow, contains F-box domain (PFAM)
MIMI_L166	251	0	complement(202528..203283) Unkno, contains F-Box domain (PFAM)
MIMI_L167	304	0	complement(203368..204282) Unknown
MIMI_L168	204	0	complement(204349..204963) Unknown, contains F-BOX domain (PFAM)
MIMI_L169	140	0	complement(205026..205448) Unknown
MIMI_L170	442	1	complement(205521..206849) Unknown containing 6 FNIP domains (PFAM)
MIMI_L171	146	0	complement(206976..207416) Unknown
MIMI_L172	391	0	complement(207525..208700) Unknown
MIMI_L173	205	0	complement(208781..209398) Unknown
MIMI_L174	332	0	complement(209833..210831) Unknown
MIMI_L175	385	0	complement(211173..212330) Unknown
MIMI_L176	378	0	complement(212394..213530) Unknown
MIMI_L177	379	0	complement(213597..214736) Unknown
MIMI_L178	367	0	complement(214807..215910) Unknown
MIMI_L179	367	0	complement(215978..217081) Unknown
MIMI_L180	375	0	complement(217178..218305) Unknown
MIMI_L181	376	0	complement(218373..219503) Unknown
MIMI_L182	389	0	complement(219572..220741) Unknown
MIMI_L183	408	0	complement(220816..222042) Unknown
MIMI_L184	382	0	complement(222063..223211) Unknown
MIMI_L185	392	0	complement(223271..224449) Unknown
MIMI_R186	482	0	224600..226048 putative transposase
MIMI_R187	246	0	226729..227469 Unknown
MIMI_R188	509	2	227519..229048 Unknown, similar to AAQ60770 from Chromobacterium violaceum
MIMI_L189	120	0	complement(229101..229463) Unknown
MIMI_R190	359	0	229817..230896 Unknown
MIMI_L191	276	0	complement(230981..231811) Unknown
MIMI_L192	255	0	complement(232510..233277) Unknown
MIMI_L193	601	19	complement(233378..235183) putative glycosyl-transferase
MIMI_R194	336	3	235341..236351 Topoisomerase I (pox-like)
MIMI_R195	106	0	236412..236732 Glutaredoxin (ESV128 type)
MIMI_R196	1595	3	237026..241813 Collagen triple helix repeat containing protein
MIMI_R197	187	3	242161..242724 Probable cytidine deaminase
MIMI_R198	115	0	242834..243181 Unknown
MIMI_L199	234	0	complement(243153..243857) Unknown
MIMI_L200	158	0	complement(243938..244414) Unknown
MIMI_L201	344	0	complement(244568..245602) Unknown
MIMI_L202	151	9	complement(245698..246153) Unknown
MIMI_R203	337	1	246309..247322 Unknown
MIMI_L204	446	0	complement(247398..248738) Unknown
MIMI_L205	542	2	complement(249373..251001) Contains protein kinase domain (PFAM)
MIMI_L206	391	139	complement(251215..252390) Helicase III/ VV D5-type ATPase (C-term)
MIMI_L207	582	90	complement(252348..254096) Helicase III/ VV D5-type ATPase (N-term)
MIMI_L208	192	7	complement(254229..254807) Unknown
MIMI_R209	396	0	254949..256139 probable RNA polymerase subunit 6
MIMI_R210	384	16	256255..257409 Unknown
MIMI_L211	262	0	complement(257384..258172) Unknown
MIMI_R212	262	0	258310..259098 Unknown
MIMI_R213	142	0	259273..259701 Unknown
MIMI_R214	215	0	259874..260521 RAS family GTPase
MIMI_L215	121	0	complement(260570..260935) Unknown
MIMI_L216	110	0	complement(260916..261248) Unknown
MIMI_R217	732	12	261430..263628 Unknown
MIMI_L218	242	0	complement(263687..264415) Unknown
MIMI_R219	663	0	264629..266620 Unknown
MIMI_R220	340	0	266669..267691 Unknown
MIMI_L221	854	1	complement(267795..270359) Topoisomerase I (bacterial type)
MIMI_L222	314	0	complement(270454..271398) Unknown
MIMI_L223	156	0	complement(271467..271937) Unknown
MIMI_R224	540	0	272075..273697 Unknown
MIMI_R225	527	0	273807..275390 Unknown
MIMI_L226	690	0	complement(275455..277527) Unknown
MIMI_L227	170	0	complement(277614..278126) Unknown
MIMI_L228	633	0	complement(278276..280177) Unknown
MIMI_R229	307	0	280265..281188 Ankyrin containing protein
MIMI_L230	895	3	complement(281285..283972) Procollagen-lysine,2-oxoglutarate 5-dioxygenase
MIMI_L231	191	0	complement(284141..284716) Unknown
MIMI_L232	633	0	complement(284778..286679) Contains protein kinase domain (PFAM)
MIMI_L233	440	2	complement(286751..288073) putative Zn-dependent peptidase
MIMI_L234	288	0	complement(288157..289023) Unknown
MIMI_L235	205	0	complement(289131..289748) RNA polymerase subunit 5
MIMI_L236	148	0	complement(289822..290268) Unknown
MIMI_L237	289	0	complement(290306..291175) Unknown
MIMI_R238	441	0	291342..292667 Unknown
MIMI_R239	939	2	292696..295515 Collagen triple helix repeat containing protein
MIMI_R240	817	0	295647..298100 Collagen triple helix repeat containing protein
MIMI_R241	812	0	298178..300616 Collagen triple helix repeat containing protein
MIMI_L242	163	0	complement(300857..301348) Unknown
MIMI_L243	157	0	complement(301418..301891) Unknown
MIMI_L244	1196	1	complement(join(301994..302281,303722..304603,305727..306596,308428..309978)) Rpb2
MIMI_L245	330	11	complement(302607..303599) HNH endonuclease
MIMI_L246	226	44	complement(304926..305606) Unknown
MIMI_L247	398	3	complement(307058..308254) HNH endonuclease
MIMI_L248	406	0	complement(310124..311344) Unknown
MIMI_L249	370	0	complement(311444..312556) putative uracil-DNA glycosylase
MIMI_L250	461	143	complement(312629..314014) putative transcription initiation factor IIB
MIMI_L251	1023	110	complement(314409..317480) Lon domain protease
MIMI_R252	278	8	317735..318571 Unknown
MIMI_R253	345	0	318665..319702 Unknown
MIMI_L254	941	0	complement(320026..322851) Heat shock 70Kd HSP
MIMI_R255	312	0	323004..323942 Unknown
MIMI_L256	213	0	complement(324010..324651) Unknown
MIMI_R257	335	0	324844..325851 Unknown
MIMI_L258	225	0	complement(325932..326609) Thymidine kinase
MIMI_R259	292	4	326823..327701 Contains DUF549 domain (PFAM)
MIMI_R260	398	0	327797..328993 Dnaj-like protein
MIMI_R261	181	0	329087..329632 Unknown
MIMI_L262	216	0	complement(329641..330291) Unknown
MIMI_L263	583	0	complement(330352..332103) Unknown
MIMI_L264	1389	0	complement(332152..336321) Unknown
MIMI_L265	325	1	complement(336427..337404) Unknown
MIMI_R266	181	0	337508..338053 Dnaj-like protein
MIMI_R267	433	0	338136..339437 Ankyrin containing protein
MIMI_L268	546	0	complement(339496..341136) Contains protein kinase domain (PFAM)
MIMI_L269	264	0	complement(341269..342063) Unknown
MIMI_L270	112	0	complement(342163..342501) Unknown
MIMI_L271	728	0	complement(342679..344865) Ankyrin containing protein
MIMI_L272	762	0	complement(345278..347566) Unknown
MIMI_L273	446	0	complement(347659..348999) Unknown
MIMI_L274	212	0	complement(349205..349843) Unknown
MIMI_L275	435	0	complement(350286..351593) Contains K+ channel tetramerisation domain (PFAM)
MIMI_L276	237	1	complement(352395..353108) Putative oxoglutarate/malate carrier protein
MIMI_R277	138	0	353195..353611 Unknown
MIMI_L278	126	1	complement(353624..354004) Unknown
MIMI_L279	470	0	complement(354100..355512) Unknown
MIMI_L280	204	0	complement(355816..356430) Unknown
MIMI_L281	292	0	complement(356493..357371) Unknown containing 6 FNIP domains (PFAM)
MIMI_L282	152	1	complement(357459..357917) Unknown
MIMI_L283	555	0	complement(358030..359697) Unknown
MIMI_L284	354	0	complement(359784..360848) Unknown
MIMI_L285	215	0	complement(360982..361629) Unknown
MIMI_R286	298	0	361741..362637 Unknown containing 4 FNIP domains (PFAM)
MIMI_R287	242	0	362735..363463 Unknown
MIMI_L288	204	0	complement(363546..364160) Unknow containing 2 QXW lectin repeat domains (PFAM)
MIMI_L289	544	0	complement(364318..365952) Ankyrin containing protein
MIMI_R290	548	0	366109..367755 putative
MIMI_L291	595	0	complement(367883..369670) Unknown
MIMI_R292	191	0	369861..370436 Unknown
MIMI_L293	445	0	complement(370491..371828) Unknown
MIMI_L294	2959	1	complement(371819..380698) Unknown
MIMI_L295	197	0	complement(380753..381346) Unknown
MIMI_R296	312	6	381270..382208 Endonuclease IV
MIMI_R297	168	0	382657..383163 Unknown
MIMI_R298	122	0	383224..383592 Unknown
MIMI_R299	229	0	383456..384145 contain Ribonuclease H domain (PFAM)
MIMI_L300	166	1	complement(384526..385026) contains Endo/excinuclease amino terminal domain (PFAM)
MIMI_R301	397	2	385060..386253 Uncharacterized protein (Chilo iridescent virus 380R)
MIMI_R302	143	0	386337..386768 Unknown
MIMI_R303	636	163	386841..388751 NAD-dependent DNA ligase
MIMI_R304	273	0	388822..389643 Unknown
MIMI_R305	169	0	389718..390227 Unknown
MIMI_R306	111	0	390387..390722 Unknown
MIMI_R307	179	7	390727..391266 Contains Protein phosphatase 2C domain (PFAM)
MIMI_L308	322	20	complement(391382..392350) Unknown
MIMI_L309	325	0	complement(392420..393397) Unknown
MIMI_L310	164	0	complement(394135..394629) Unknown
MIMI_R311	659	0	394763..396742 BIR domain (Chilo iridescent virus 193R)
MIMI_L312	417	0	complement(396832..398085) Ribonucleotide reductase small subunit
MIMI_R313	881	0	398241..400886 Ribonucleotide reductase large subunit
MIMI_R314	138	0	401014..401430 Unknown
MIMI_L315	287	58	complement(401528..402391) Hydrolysis of DNA containing ring-opened N7 methylguanine
MIMI_L316	148	0	complement(402420..402866) Glucosamine 6-phosphate N-acetyltransferase
MIMI_R317	230	0	403079..403771 Unknown
MIMI_L318	354	21	complement(403837..404901) DNA polymerase family X
MIMI_R319	468	2	405039..406445 putative ubiquitin-specific protease
MIMI_L320	256	21	complement(406516..407286) Unknown
MIMI_R321	203	0	407349..407960 Unknown
MIMI_R322	1740	185	408066..413288 DNA polymerase (B family)
MIMI_L323	283	0	complement(413601..414452) Myristoylated virion protein A
MIMI_L324	195	0	complement(414490..415077) Unknown
MIMI_R325	197	136	415656..416249 Metal-dependent hydrolase (Chilo iridescent virus 136R)
MIMI_R326	442	7	416366..417694 Unknown
MIMI_R327	1588	32	417793..422559 Unknown
MIMI_R328	343	5	422806..423837 Unknown
MIMI_R329	177	2	424157..424690 Unknown
MIMI_L330	265	0	complement(424811..425608) Unknown
MIMI_R331	374	0	425795..426919 Unknown
MIMI_L332	116	0	complement(426956..427306) Unknown
MIMI_L333	203	0	complement(427691..428302) Unknown
MIMI_L334	187	0	complement(428381..428944) Unknown
MIMI_R335	306	0	429108..430028 Unknown
MIMI_R336	291	0	430225..431100 Unknown
MIMI_R337	281	0	431204..432049 Unknown
MIMI_R338	895	16	432315..435002 Unknown
MIMI_R339	173	3	435098..435619 TFII-like transcription factor
MIMI_L340	339	0	complement(435625..436644) Unknown
MIMI_R341	584	49	436818..438572 Unknown
MIMI_R342	255	0	438653..439420 Unknown
MIMI_R343	538	23	439517..441133 RNAse III (dsRNA binding motif)
MIMI_L344	526	0	complement(441177..442757) WD-repeat family protein
MIMI_R345	984	0	443497..446451 Unknown
MIMI_R346	195	0	446676..447263 Unknown
MIMI_R347	485	0	447354..448811 Unknown
MIMI_R348	705	0	448913..451030 Unknown
MIMI_R349	964	0	451082..453976 Unknown
MIMI_R350	817	90	454093..456546 putative transcription termination factor, VV D6R helicase
MIMI_R351	385	0	456628..457785 Unknown
MIMI_L352	292	3	complement(457826..458704) Unknown
MIMI_R353	178	1	458833..459369 Unknown
MIMI_R354	549	147	459488..461137 Lambda-type exonuclease
MIMI_R355	302	150	461244..462152 Unknown
MIMI_L356	621	1	complement(462136..464001) Unknown
MIMI_L357	496	0	complement(464101..465591) Unknown
MIMI_R358	280	2	466021..466863 Unknown
MIMI_L359	1124	44	complement(466903..470277) DNA mismatch repair ATPase MutS
MIMI_L360	177	0	complement(470308..470841) Unknown
MIMI_L361	262	1	complement(470859..471647) Unknown
MIMI_R362	346	0	471774..472814 contain Thioredoxin domain (PFAM)
MIMI_R363	256	9	472891..473661 Contains glycosyl-transferase domain (PFAM)
MIMI_L364	536	54	complement(473723..475333) SW1/SNF2 helicase (MSV224)
MIMI_R365	264	0	475468..476262 Unknown
MIMI_R366	1766	15	476737..482037 Contains helicase domaine (PFAM)
MIMI_R367	483	0	482115..483566 Unknown
MIMI_R368	143	42	483645..484076 putative thiol oxidoreductase
MIMI_R369	445	0	484156..485493 Unknow
MIMI_R370	144	0	485590..486024 Unknown
MIMI_L371	765	39	complement(486093..488390) Ankyrin containing protein
MIMI_R372	250	0	488464..489216 Unknown
MIMI_L373	251	0	complement(489184..489939) putative glycosyltransferase
MIMI_L374	225	9	complement(489957..490634) Unknown
MIMI_L375	360	130	complement(490671..491753) Unknown
MIMI_L376	199	21	complement(491899..492498) Unknown
MIMI_L377	1147	133	complement(492559..496002) putative NTPase I
MIMI_R378	195	3	496211..496798 Unknown
MIMI_R379	304	0	496896..497810 Unknown
MIMI_R380	421	1	497878..499143 Contains Leucine Rich Repeat domain (PFAM)
MIMI_L381	280	0	complement(499140..499982) Unknown
MIMI_R382	1170	189	500189..503701 mRNA Capping Enzyme
MIMI_R383	348	0	503787..504833 Unknown
MIMI_L384	132	0	complement(504850..505248) Unknown
MIMI_L385	141	0	complement(505313..505738) Unknown
MIMI_L386	473	0	complement(505808..507229) putative endonuclease of the XPG family
MIMI_R387	265	0	507479..508276 Unknown
MIMI_L388	268	0	complement(508343..509149) contains Endonuclease/Exonuclease/phosphatase domain (PFAM)
MIMI_L389	1083	0	complement(509287..512538) Unknown
MIMI_R390	763	0	512579..514870 Unknown
MIMI_R391	125	0	514886..515263 Unknown
MIMI_R392	400	0	515536..516738 Unknown
MIMI_L393	634	0	complement(516789..518693) Bos Taurus HSP70
MIMI_L394	457	5	complement(518810..520183) Unknown
MIMI_R395	319	0	520299..521258 similar to EsV-1-87 [Ectocarpus siliculosus virus]
MIMI_L396	519	138	complement(521330..522889) VV A18 helicase
MIMI_L397	585	0	complement(523032..524789) Unknown
MIMI_R398	252	30	525314..526072 Contains Calcineurin-like phosphoesterase domain (PFAM)
MIMI_L399	352	0	complement(526152..527210) Unknown
MIMI_R400	467	32	527434..528837 S/T protein kinase, similar to Paramecium bursaria chlorella virus 1 A617R
MIMI_R401	226	0	528878..529558 Unknown
MIMI_R402	798	2	529674..532070 Unknown
MIMI_R403	754	13	532067..534331 Unknown
MIMI_L404	263	0	complement(534419..535210) Unknown
MIMI_R405	389	0	535285..536454 tRNA (Uracil-5-)-methyltransferase
MIMI_R406	191	3	536520..537095 Alkylated DNA repair
MIMI_R407	356	0	537164..538234 tRNA (uracil-5-)-methyltransferase
MIMI_R408	223	0	538352..539023 Unknown
MIMI_R409	185	155	539078..539635 Unknown
MIMI_L410	661	15	complement(539731..541716) Similar to poxvirus P4B major core protein
MIMI_R411	533	16	541986..543587 Unknown
MIMI_L412	284	1	complement(543664..544518) Unknown
MIMI_R413	355	4	544618..545685 Unknown
MIMI_L414	516	0	complement(545695..547245) Unknown containing 8 FNIP domains (PFAM)
MIMI_L415	415	0	complement(547287..548534) Unknown containing 4 FNIP domains (PFAM)
MIMI_L416	105	0	complement(548581..548898) Unknown
MIMI_L417	491	99	complement(548971..550446) Unknown
MIMI_R418	137	0	550569..550982 NDK synthesis of nucleoside triphosphates
MIMI_R419	342	0	551224..552252 putative dehydrogenase
MIMI_R420	244	0	552305..553039 Unknown
MIMI_L421	209	0	complement(553036..553665) Unknown
MIMI_R422	232	0	553849..554547 Unknown
MIMI_R423	530	6	554705..556297 Unknown
MIMI_R424	342	1	556384..557412 Unknown
MIMI_L425	593	7	complement(join(557530..559233,559658..559681,560873..560926)) Capsid protein D13L (4 paralogs) (Two Exons Added)
MIMI_L426	227	41	complement(559966..560649) Unknown
MIMI_R427	120	0	561275..561637 Unknown
MIMI_R428	194	1	561700..562284 Unknown
MIMI_R429	431	145	562393..563688 PBCV1-A494R-like, 9 paralogs
MIMI_R430	257	0	563748..564521 Unknown
MIMI_R431	399	0	564611..565810 Contains 3'-5' exonuclease domain (PFAM)
MIMI_L432	219	2	complement(565797..566456) Predicted HD phosphohydrolase
MIMI_R433	126	0	566509..566889 Unknown
MIMI_L434	159	103	complement(566979..567458) Unknown
MIMI_R435	407	9	567599..568822 Unknown
MIMI_R436	276	0	569186..570016 Putative serine/threonine protein kinase
MIMI_L437	284	71	complement(570006..570860) VV A32 virion packaging ATPase
MIMI_L438	200	1	complement(571386..571988) Unknown
MIMI_R439	591	0	572110..573885 Capsid protein
MIMI_R440	2156	2	573957..580427 Capsid protein
MIMI_R441	512	7	580520..582058 Capsid protein
MIMI_L442	1259	0	complement(582155..585934) Unknown
MIMI_R443	164	3	586107..586601 Contains thioredoxin domain (PFAM)
MIMI_L444	513	2	complement(586695..588236) Contains ADP-ribosylglycohydrolase domain (PFAM)
MIMI_R445	368	1	588338..589444 Contains Dnaj domain (PFAM)
MIMI_L446	332	24	complement(589499..590497) Patatin-like phospholipase (463L)
MIMI_R447	123	53	590647..591018 Unknown
MIMI_L448	222	0	complement(591019..591687) Unknown
MIMI_R449	661	84	591919..593904 Uncharacterized protein (Paramecium bursaria
MIMI_R450	355	28	593989..595056 A1L transcription factor
MIMI_L451	415	80	complement(595117..596364) Unknown
MIMI_L452	502	0	complement(596485..597993) Unknown
MIMI_R453	367	131	598129..599232 TATA-box binding protein (TBP)
MIMI_L454	1257	119	complement(599328..603101) Unknown
MIMI_R455	230	0	603226..603918 Unknown
MIMI_L456	175	0	complement(603945..604472) Unknown
MIMI_R457	189	24	604588..605157 Unknown
MIMI_R458	524	0	605276..606850 putative translation initiation factor
MIMI_R459	194	0	607015..607599 Unknown
MIMI_L460	158	0	complement(607682..608158) ubiquitin-conjugating enzyme
MIMI_L461	209	4	complement(608286..608915) Unknown
MIMI_L462	200	0	complement(608998..609600) Unknown
MIMI_R463	293	0	609787..610668 Unknown
MIMI_R464	106	0	610708..611028 Translation initiation factor SUI1
MIMI_R465	180	0	611094..611636 Unknown
MIMI_R466	395	0	611751..612938 Unknown
MIMI_R467	321	0	613083..614048 Unknown
MIMI_R468	240	9	614023..614745 Unknown
MIMI_L469	421	0	complement(614748..616013) Polynucleotide phosphatase/kinase
MIMI_R470	357	9	616088..617161 DNA directed RNA polymerase subunit L
MIMI_L471	401	0	complement(617245..618450) Unknown
MIMI_R472	1700	17	618634..623736 Unknown
MIMI_R473	255	0	623793..624560 Unknown
MIMI_R474	413	0	624606..625847 Unknown
MIMI_R475	550	2	625935..627587 Asparagine synthase (glutamine hydrolysing)
MIMI_R476	855	0	627710..630277 Contains ATPase domain (PFAM)
MIMI_L477	311	0	complement(630835..631770) Cathepsin B, Cystein protease
MIMI_L478	370	6	complement(631872..632984) putative replication factor C
MIMI_L479	251	11	complement(633115..633870) Unknown
MIMI_R480	1263	1	634090..637881 Topoisomerase II
MIMI_R481	902	11	637974..640682 Unknown
MIMI_L482	108	0	complement(641123..641452) Ankyrin containing protein
MIMI_L483	408	0	complement(641745..642971) Ankyrin containing protein
MIMI_L484	1908	2	complement(643100..648826) Ankyrin containing protein
MIMI_L485	170	24	complement(648996..649508) Unknown
MIMI_R486	223	0	649929..650600 Contains 2 PAN domains (PFAM)
MIMI_L487	330	0	complement(650652..651644) Unknown
MIMI_L488	559	0	complement(652169..653848) Unknown
MIMI_R489	221	26	654082..654747 Unknown
MIMI_L490	511	0	complement(655147..656682) Unknown
MIMI_L491	261	12	complement(656762..657547) Unknown
MIMI_L492	179	3	complement(657593..658132) Unknown
MIMI_R493	464	45	658293..659687 Proliferating Cell Nuclear Antigen
MIMI_L494	273	0	complement(659738..660559) Unknown
MIMI_R495	140	0	660652..661074 Unknown
MIMI_L496	272	11	complement(661090..661908) Translation initiation factor 4E, (mRNA cap binding)
MIMI_R497	563	0	662068..663759 Thymidylate synthase
MIMI_L498	422	0	complement(663826..665094) Zn-dependent alcohol dehydrogenase
MIMI_L499	344	0	complement(665193..666227) putative replication factor C
MIMI_R500	185	0	666866..667423 Unknown
MIMI_R501	1495	14	join(667804..669297,670693..673686) Rpb1
MIMI_R502	256	0	669669..670439 Unknown
MIMI_R503	232	0	673822..674520 Unknown
MIMI_L504	406	7	complement(674638..675858) Unknown
MIMI_R505	405	6	676081..677298 Unknown
MIMI_R506	320	0	677484..678446 Unknown
MIMI_L507	259	13	complement(678510..679289) Unknown
MIMI_R508	335	8	679396..680403 Unknown
MIMI_L509	280	0	complement(680472..681314) Unknown
MIMI_R510	363	0	681465..682556 putative replication factor C subunit
MIMI_L511	788	5	complement(682600..684966) Contains FtsJ-like methyltransferase domain (PFAM)
MIMI_R512	193	34	685116..685697 Deoxynucleotide monophosphate kinase
MIMI_R513	168	0	685793..686299 Unknown
MIMI_R514	209	0	686784..687413 Unknown
MIMI_L515	729	2	complement(687416..689605) Unknown
MIMI_L516	650	0	complement(689687..691639) Unknown
MIMI_R517	159	0	692439..692918 Contains protein kinase domain (PFAM)
MIMI_R518	260	0	693011..693793 Contains protein kinase domain (PFAM)
MIMI_R519	615	0	693985..695832 putative peptidase, contains peptidase M13 domain (PFAM)
MIMI_L520	824	0	complement(695861..698335) Unknown
MIMI_R521	1441	4	698347..702672 Unknown
MIMI_R522	264	0	702773..703567 Unknown
MIMI_L523	171	2	complement(703557..704072) Unknown
MIMI_L524	379	0	complement(704164..705303) MuT-like NTP pyrophosphohydrolase
MIMI_R525	544	0	705490..707124 Unknown
MIMI_R526	346	0	707200..708240 putative triacylglycerol lipase
MIMI_R527	159	0	708306..708785 Unknown
MIMI_R528	621	7	708798..710663 Unknown
MIMI_L529	164	0	complement(710732..711226) Unknown
MIMI_R530	494	12	711370..712854 putative DNA helicase
MIMI_L531	304	0	complement(712939..713853) Unknown
MIMI_L532	468	0	complement(713875..715281) Contains cytochrome p450 domain (PFAM)
MIMI_L533	508	3	complement(715376..716902) Unknown
MIMI_L534	308	3	complement(717023..717949) Unknown
MIMI_R535	356	0	718568..719638 Unknown
MIMI_L536	169	0	complement(719615..720124) Unknown
MIMI_L537	470	0	complement(720218..721630) Unknown
MIMI_L538	445	30	complement(721738..723075) Helicase conserved C-terminal domain (PFAM)
MIMI_L539	275	0	complement(723700..724527) Unknown
MIMI_L540	695	16	complement(724615..726702) VVI8 helicase
MIMI_R541	459	0	726841..728220 K+ channel tetramerisation domain
MIMI_R542	558	0	728255..729931 Unknown
MIMI_L543	330	0	complement(730002..730994) ADP-ribosyltransferase (DraT)
MIMI_L544	387	0	complement(731033..732196) Transcription initiation factor TFIIB
MIMI_R545	282	0	732335..733183 Unknown
MIMI_R546	213	0	733278..733919 Unknown
MIMI_R547	129	0	734059..734448 Unknown
MIMI_R548	137	0	734610..735023 Contains thioredoxin domain (PFAM)
MIMI_R549	342	0	735080..736108 Unknown
MIMI_L550	167	0	complement(736734..737237) Unknown
MIMI_R551	285	0	737464..738321 Unknown
MIMI_L552	308	0	complement(738380..739306) Unknown
MIMI_R553	518	0	739346..740902 Unknown
MIMI_R554	406	0	740999..742219 Unknown
MIMI_R555	1351	249	742364..746419 putative DNA repair protein
MIMI_R556	293	0	746497..747378 Unknown
MIMI_R557	160	0	747522..748004 Unknown
MIMI_R558	465	0	748079..749476 Unknown
MIMI_R559	226	0	749810..750490 Unknown
MIMI_L560	187	1	complement(750663..751226) Unknown
MIMI_R561	256	0	751355..752125 Unknown
MIMI_R562	321	0	752378..753343 Unknown
MIMI_R563	573	118	753455..755176 Contains helicase conserved C-terminal domain (PFAM)
MIMI_R564	137	0	755229..755642 Unknown
MIMI_R565	353	3	755712..756773 Glutamine synthetase (Glutamate-amonia ligase)
MIMI_R566	182	0	757301..757849 Unknown
MIMI_L567	320	0	complement(757917..758879) Unknown
MIMI_R568	695	3	758996..761083 Contains UvrD/REP helicase domain (PFAM)
MIMI_R569	321	1	761128..762093 Contains exonuclease domain (PFAM)
MIMI_R570	247	0	762210..762953 Unknown
MIMI_R571	297	17	763011..763904 Patatin-like phospholipase (similar to Chilo iridescent virus 463L)
MIMI_L572	196	1	complement(763949..764539) Contains ATPase domain (PFAM)
MIMI_L573	244	0	complement(764670..765404) Unknown
MIMI_L574	281	0	complement(765505..766350) Unknown
MIMI_L575	277	0	complement(766388..767221) Unknown
MIMI_L576	274	0	complement(767299..768123) Unknown
MIMI_L577	299	0	complement(768159..769058) Unknown
MIMI_R578	433	0	769566..770867 Unknown
MIMI_R579	463	0	770965..772356 Unknown
MIMI_R580	468	0	772458..773864 Unknown
MIMI_L581	742	0	complement(773914..776142) Unknown
MIMI_L582	179	0	complement(776406..776945) Unknown
MIMI_L583	104	0	complement(776968..777282) Unknown
MIMI_R584	407	0	777380..778603 Unknown
MIMI_L585	107	0	complement(778651..778974) Unknown
MIMI_L586	103	0	complement(779045..779356) Unknown
MIMI_R587	190	0	779502..780074 Unknown
MIMI_R588	397	1	780199..781392 Unknown
MIMI_L589	274	0	complement(781479..782303) Ankyrin containing protein
MIMI_L590	197	0	complement(782429..783022) Unknown
MIMI_L591	259	0	complement(783117..783896) Unknown
MIMI_R592	841	70	784025..786550 Contains helicase conserved C-terminal domain (PFAM)
MIMI_L593	242	36	complement(786653..787381) prolyl 4-hydroxylase
MIMI_L594	390	26	complement(787433..788605) Unknown
MIMI_R595	294	0	788757..789641 putative phospholipase/carboxylesterase family protein
MIMI_R596	292	7	790086..790964 Thiol oxidoreductase E10R
MIMI_R597	274	0	791047..791871 Unknown
MIMI_R598	304	0	791930..792844 Unknown
MIMI_R599	356	0	792844..793914 Unknown
MIMI_R600	315	0	793982..794929 Ankyrin containing protein
MIMI_R601	303	0	795021..795932 Unknown
MIMI_R602	304	0	795985..796899 Ankyrin containing protein
MIMI_R603	309	0	796999..797928 Ankyrin containing protein
MIMI_R604	387	0	798025..799188 Unknown
MIMI_L605	234	0	complement(799626..800330) peptidylprolyl isomerase
MIMI_L606	186	0	complement(800379..800939) Unknown
MIMI_R607	298	0	801079..801975 Unknown
MIMI_R608	246	6	802029..802769 Unknown
MIMI_L609	314	0	complement(802771..803715) Unknown
MIMI_R610	332	0	803993..804991 proline rich protein
MIMI_L611	956	1	complement(805068..807938) Unknown
MIMI_L612	160	0	complement(808103..808585) Mannose-6P isomerase
MIMI_L613	386	0	complement(808656..809816) Unknown
MIMI_R614	303	0	809942..810853 Contains SPFH domain / Band 7 family (PFAM)
MIMI_L615	701	16	complement(811049..813154) Contains FYVE zinc finger domain (PFAM) and
MIMI_R616	353	0	813381..814442 Unknown
MIMI_R617	170	0	814616..815128 Unknown
MIMI_R618	592	2	815210..816988 Unknown
MIMI_L619	606	5	complement(817008..818828) putative glucosamine--fructose-6-phosphate aminotransferase
MIMI_L620	372	0	complement(818864..819982) Contains Patatin-like phospholipase domain (PFAM)
MIMI_L621	358	0	complement(820103..821179) putative N-myristoyltransferase
MIMI_R622	212	0	821328..821966 Dual specificity S/Y phosphatase
MIMI_R623	269	0	822111..822920 Unknown
MIMI_R624	480	3	823714..825156 GTP binding elongation factor eF-Tu
MIMI_R625	186	0	825180..825740 Unknown
MIMI_R626	599	0	826058..827857 Unknown
MIMI_R627	644	0	827948..829882 Unknown
MIMI_L628	124	0	complement(829986..830360) Cyt-b5, Cytochrome b5-like Heme/Steroid binding domain
MIMI_L629	322	1	complement(830425..831393) Unknown
MIMI_L630	200	0	complement(831463..832065) putative Ubiquitin-conjugating enzyme E2
MIMI_L631	219	0	complement(832118..832777) Unknown
MIMI_R632	321	2	832850..833815 putative N-acylsphingosine amidohydrolase
MIMI_L633	199	0	complement(834015..834614) Unknown
MIMI_R634	486	0	835319..836779 Ankyrin containing protein
MIMI_R635	408	17	836881..838107 Unknown
MIMI_R636	394	0	838418..839602 Unknown containing 5 FNIP domains (PFAM)
MIMI_R637	156	0	840219..840689 Unknown
MIMI_R638	134	0	840745..841149 Unknown
MIMI_R639	550	0	841159..842811 Methyonyl-tRNA synthetase
MIMI_R640	530	0	842884..844476 Unknown
MIMI_R641	263	0	844586..845377 Unknown
MIMI_R642	220	0	845265..845927 Unknown
MIMI_R643	361	0	846111..847196 Unknown
MIMI_R644	143	0	847280..847711 putative Phosphatidylethanolamine-binding protein (PFAM)
MIMI_L645	407	0	complement(847708..848931) Unknown
MIMI_R646	273	0	849046..849867 Unknown
MIMI_L647	184	0	complement(849970..850524) Unknown
MIMI_R648	400	0	850774..851976 Unknown
MIMI_L649	281	0	complement(852058..852903) Unknown
MIMI_R650	422	0	853352..854620 Unknown
MIMI_R651	493	0	854746..856227 Unknown
MIMI_R652	352	0	856324..857382 Unknown
MIMI_R653	227	0	857416..858099 Unknown
MIMI_R654	600	7	858170..859972 Contains glycosyltransferase domain (PFAM)
MIMI_R655	324	15	860066..861040 Contain Glycosyltransferase domain (PFAM)
MIMI_R656	492	0	861285..862763 Unknown
MIMI_L657	204	0	complement(862853..863467) Unknown
MIMI_R658	541	1	863508..865133 Unknown
MIMI_R659	525	0	865232..866809 Unknown
MIMI_R660	206	0	866953..867573 Unknown
MIMI_R661	218	0	867828..868484 Unknown
MIMI_L662	462	0	complement(868795..870183) Unknown
MIMI_R663	600	0	870332..872134 Arginyl-tRNA synthetase
MIMI_R664	162	0	872254..872742 Ankyrin containing protein
MIMI_R665	467	0	872850..874253 putative oxidoreductase
MIMI_L666	251	0	complement(874331..875086) Unknown
MIMI_R667	149	0	875433..875882 Unknown
MIMI_L668	1387	3	complement(875941..880104) Collagen triple helix repeat containing protein
MIMI_L669	1937	4	complement(880236..886049) Collagen triple helix repeat containing protein
MIMI_L670	539	0	complement(886158..887777) Contains Protein kinase domain (PFAM) and Cyclin, N-terminal domain (PFAM)
MIMI_L671	152	0	complement(887873..888331) Unknown
MIMI_L672	111	0	complement(888453..888788) Unknown
MIMI_L673	545	0	complement(888862..890499) Contains protein kinase domain (PFAM) and Cyclin, N-terminal domain (PFAM)
MIMI_L674	488	0	complement(891807..893273) Unknown
MIMI_L675	472	0	complement(893341..894759) Ankyrin containing protein
MIMI_L676	165	0	complement(894793..895290) Unknown
MIMI_L677	104	0	complement(895610..895924) Unknown
MIMI_L678	255	0	complement(896019..896786) Unknown
MIMI_R679	694	4	896917..899001 Unknown
MIMI_R680	111	0	899106..899441 Unknown
MIMI_R681	151	0	899505..899960 Unknown
MIMI_L682	114	0	complement(900237..900581) Unknown
MIMI_L683	222	0	complement(900659..901327) Unknown
MIMI_L684	498	4	complement(901405..902901) Unknown
MIMI_L685	337	0	complement(903556..904569) Unknown
MIMI_L686	219	0	complement(906252..906911) Unknown
MIMI_L687	330	2	complement(906993..907985) Endonuclease for the repair of UV-irradiated DNA
MIMI_L688	236	0	complement(908044..908754) Unknown
MIMI_R689	255	4	908851..909618 N-acetylglucosamine-1-phosphate uridyltransferase
MIMI_L690	374	0	complement(909683..910807) Unknown
MIMI_R691	275	0	910972..911799 Unknown
MIMI_R692	354	0	911870..912934 Unknown
MIMI_R693	149	9	913007..913456 Methylated-DNA-protein-cysteine methyltransferase
MIMI_R694	111	0	913482..913817 Unknown
MIMI_R695	147	2	913883..914326 Unknown
MIMI_L696	313	4	complement(914339..915280) Unknown
MIMI_L697	375	0	complement(915604..916731) Unknown
MIMI_L698	300	0	complement(916852..917754) Unknown
MIMI_R699	455	0	917951..919318 Unknown
MIMI_R700	401	0	919392..920597 Contains Serpin (serine protease inhibitor) domain (PFAM)
MIMI_L701	203	0	complement(920604..921215) Unknown
MIMI_L702	764	0	complement(921264..923558) Unknown
MIMI_R703	135	0	923688..924095 Unknown
MIMI_R704	565	8	924140..925837 Unknown
MIMI_R705	313	0	926055..926996 Unknown
MIMI_R706	420	1	927166..928428 Unknown
MIMI_R707	281	5	928474..929319 P13-like protein
MIMI_R708	204	0	929390..930004 Fructose-2,6-bisphosphatase
MIMI_L709	388	0	complement(930130..931296) Contains Ubiquitin-conjugating enzyme domain (PFAM)
MIMI_R710	194	0	931439..932023 Unknown
MIMI_L711	374	0	complement(932103..933227) Unknown
MIMI_L712	530	0	complement(933211..934803) Unknown
MIMI_R713	976	0	934939..937869 Unknown
MIMI_R714	115	0	938803..939150 Unknown
MIMI_L715	275	0	complement(939189..940016) Unknown
MIMI_L716	205	0	complement(940097..940714) GMP synthase (Glutamine-hydrolyzing)
MIMI_L717	206	4	complement(940785..941405) Unknown
MIMI_R718	130	2	941523..941915 Unknown
MIMI_L719	343	0	complement(941942..942973) Unknown
MIMI_L720	317	0	complement(943011..943964) Hydrolysis of DNA containing ring-opened N7 methylguanine
MIMI_R721	270	0	943884..944696 Similar to CheD, Chemotaxis protein
MIMI_R722	872	0	944854..947472 Unknown
MIMI_L723	222	0	complement(947560..948228) Unknown
MIMI_L724	218	0	complement(948305..948961) Unknown
MIMI_L725	224	0	complement(949107..949781) Unknown
MIMI_R726	162	0	950589..951077 Peptide chain release factor eRF1
MIMI_R727	284	0	951139..951993 Unknown
MIMI_L728	572	1	complement(952033..953751) Unknown
MIMI_L729	212	44	complement(953853..954491) Unknown
MIMI_R730	406	92	954559..955779 Contains ATPase domain (PFAM)
MIMI_R731	518	0	955854..957410 Unknown
MIMI_L732	188	0	complement(957383..957949) Unknown
MIMI_L733	532	0	complement(958002..959600) ABC transporter ATP-binding domain
MIMI_R734	652	0	959773..961731 Unknown
MIMI_R735	446	0	961950..963290 Unknown
MIMI_R736	283	0	963400..964251 Unknown
MIMI_L737	248	0	complement(964334..965080) Unknown
MIMI_R738	497	0	965403..966896 Unknown
MIMI_R739	490	0	966967..968439 WD-repeat family protein
MIMI_R740	187	0	968485..969048 Unknown
MIMI_R741	182	0	969167..969715 Unknown
MIMI_L742	449	0	complement(970097..971446) Unknown
MIMI_L743	151	0	complement(971559..972014) Unknown
MIMI_R744	181	0	972232..972777 Unknown
MIMI_R745	164	0	972615..973109 Unknown
MIMI_R746	215	0	973217..973864 Unknown
MIMI_R747	118	0	973990..974346 Unknown
MIMI_R748	877	0	974534..977167 Unknown
MIMI_R749	224	2	977376..978050 Contains homeobox domain (PFAM)
MIMI_L750	338	0	complement(978150..979166) Unknown
MIMI_R751	149	0	980391..980840 Unknown
MIMI_R752	215	0	980951..981598 Unknown
MIMI_R753	751	1	981699..983954 Unknown
MIMI_L754	377	0	complement(984995..986128) Unknown
MIMI_L755	130	0	complement(985989..986381) Unknown
MIMI_R756	298	0	986548..987444 similar to Predicted Fe-S-cluster redox enzyme (COG)
MIMI_R757	650	0	987480..989432 Unknown
MIMI_R758	183	0	989567..990118 Unknown
MIMI_L759	216	0	complement(990474..991124) Unknown
MIMI_R760	501	0	991275..992780 Ankyrin containing protein
MIMI_L761	159	0	complement(992834..993313) Unknown
MIMI_R762	251	1	993462..994217 Unknown
MIMI_L763	262	0	complement(994298..995086) Unknown
MIMI_L764	647	0	complement(995197..997140) Unknown
MIMI_R765	473	0	997307..998728 Unknown
MIMI_L766	636	0	complement(998902..1000812) Unknown
MIMI_L767	632	0	complement(1000921..1002819) Unknown
MIMI_L768	626	0	complement(1002894..1004774) Unknown
MIMI_L769	628	0	complement(1004898..1006784) Unknown
MIMI_L770	520	0	complement(1007355..1008917) putative transposase
MIMI_R771	190	9	1009022..1009594 putative resolvase
MIMI_L772	295	0	complement(1009655..1010542) Unknown
MIMI_R773	489	0	1010698..1012167 Unknown
MIMI_L774	633	0	complement(1012266..1014167) Unknown
MIMI_L775	203	0	complement(1014251..1014862) Contains 2 PAN domains (PFAM)
MIMI_R776	314	0	1015018..1015962 Unknown
MIMI_R777	305	0	1016912..1017829 Ankyrin containing protein
MIMI_L778	257	0	complement(1017861..1018634) Unknown
MIMI_L779	103	0	complement(1018735..1019046) Unknown
MIMI_L780	289	23	complement(1019155..1020024) dTDP-4-dehydrorhamnose reductase
MIMI_L781	151	0	complement(1020115..1020570) Unknown
MIMI_L782	117	0	complement(1020844..1021197) Unknown
MIMI_L783	527	0	complement(1021257..1022840) WD-repeat family protein
MIMI_R784	433	0	1022949..1024250 Unknown
MIMI_R785	108	0	1024296..1024622 Unknown
MIMI_L786	492	0	complement(1024691..1026169) Unknown
MIMI_R787	437	0	1026310..1027623 Ankyrin containing protein
MIMI_L788	498	0	complement(1027701..1029197) Unknown
MIMI_R789	422	0	1029338..1030606 Ankyrin containing protein
MIMI_R790	155	0	1030706..1031173 Unknown
MIMI_R791	287	0	1031270..1032133 Ankyrin containing protein
MIMI_L792	228	0	complement(1032200..1032886) Unknown
MIMI_R793	224	0	1033031..1033705 Unknown
MIMI_L794	364	0	complement(1033793..1034887) Unknown
MIMI_R795	1297	4	1035102..1038995 Contains ubiquitin-conjugating enzyme domain (PFAM)
MIMI_L796	142	0	complement(1039090..1039518) Unknown
MIMI_R797	445	0	1039646..1040983 Unknown
MIMI_L798	261	0	complement(1041035..1041820) Unknown
MIMI_R799	201	0	1041945..1042550 Unknown
MIMI_R800	114	0	1042628..1042972 Unknown
MIMI_L801	131	0	complement(1043110..1043505) Unknown
MIMI_R802	247	0	1043649..1044392 Unknown
MIMI_L803	243	1	complement(1044468..1045199) Unknown
MIMI_R804	186	0	1045340..1045900 Unknown
MIMI_L805	192	0	complement(1045957..1046535) MACRO domain (splicing related)
MIMI_L806	108	0	complement(1046587..1046913) Unknown
MIMI_R807	447	0	1047052..1048395 7-dehydrocholesterol reductase
MIMI_L808	709	0	complement(1048524..1050653) Lanosterol 14-alpha-demethylase
MIMI_R809	229	0	1050776..1051465 Unknown
MIMI_R810	211	0	1051547..1052182 Unknown
MIMI_R811	990	1	1052268..1055240 Unknown
MIMI_L812	158	0	complement(1055365..1055841) Unknown
MIMI_L813	102	0	complement(1055935..1056243) Unknown
MIMI_R814	305	0	1056415..1057332 Unknown
MIMI_R815	540	0	1057447..1059069 Unknown
MIMI_R816	202	0	1059153..1059761 Unknown
MIMI_L817	142	0	complement(1059823..1060251) Unknown
MIMI_R818	1651	0	1060532..1065487 Contains 2 protein kinase domains (PFAM)
MIMI_R819	438	0	1065636..1066952 Unknown
MIMI_R820	120	0	1067129..1067491 Unknown
MIMI_R821	556	0	1067611..1069281 Unknown
MIMI_R822	581	0	1069384..1071129 Unknown
MIMI_L823	323	0	complement(1071230..1072201) Proliferating Cell Nuclear Antigen
MIMI_R824	221	0	1072351..1073016 Putative 5'(3')-deoxyribonucleotidase
MIMI_R825	311	0	1073076..1074011 Unknown
MIMI_R826	1657	0	1074171..1079144 Contains 2 protein kinase domains (PFAM)
MIMI_R827	297	0	1079296..1080189 Unknown
MIMI_R828	124	0	1080341..1080715 Unknown
MIMI_L829	433	0	complement(1081119..1082420) Unknown
MIMI_R830	477	0	1082543..1083976 Unknown
MIMI_R831	1624	0	1084153..1089027 Contains 2 protein kinase domains (PFAM)
MIMI_R832	414	0	1089280..1090524 putative alcohol dehydrogenase (N-term)
MIMI_R833	81	0	1090695..1090940 putative alcohol dehydrogenase (C-term)
MIMI_L834	262	0	complement(1091065..1091853) Unknown
MIMI_R835	308	0	1091989..1092915 Ankyrin containing protein
MIMI_R836	148	0	1092970..1093416 Unknown
MIMI_R837	626	0	1093498..1095378 Ankyrin containing protein
MIMI_R838	276	0	1095495..1096325 Ankyrin containing protein
MIMI_R839	457	0	1096466..1097839 Unknown
MIMI_R840	526	1	1097946..1099526 Ankyrin containing protein
MIMI_R841	601	0	1099676..1101481 Ankyrin containing protein
MIMI_R842	504	0	1101620..1103134 Unknown
MIMI_R843	312	0	1103528..1104466 Unknown
MIMI_R844	214	0	1104519..1105163 Ankyrin containing protein
MIMI_R845	224	0	1105166..1105840 Ankyrin containing protein
MIMI_R846	170	0	1105899..1106411 Unknown
MIMI_R847	147	0	1106412..1106855 Ankyrin containing protein
MIMI_R848	262	0	1107672..1108460 Ankyrin containing protein
MIMI_R849	141	0	1108527..1108952 Unknown
MIMI_R850	516	0	1109016..1110566 Unknown
MIMI_L851	100	1	complement(1110624..1110926) Unknown
MIMI_R852	196	0	1110957..1111547 Unknown
MIMI_R853	129	0	1111748..1112137 Unknown
MIMI_R854	527	2	1112201..1113784 putative transposase
MIMI_R855	123	0	1114027..1114398 Unknown
MIMI_R856	342	0	1114517..1115545 Contains 6 TPR domains (PFAM)
MIMI_R857	180	0	1115845..1116387 Unknown
MIMI_R858	424	0	1116463..1117737 Unknown
MIMI_L859	315	0	complement(1117802..1118749) Unknown
MIMI_R860	106	0	1118944..1119264 Unknown
MIMI_R861	212	0	1119349..1119987 Unknown
MIMI_L862	319	0	complement(1120051..1121010) Unknown
MIMI_L863	514	1	complement(1121399..1122943) Ankyrin containing protein
MIMI_L864	299	0	complement(1123046..1123945) Ankyrin containing protein
MIMI_R865	590	3	1124983..1126755 Unknown
MIMI_R866	431	0	1127059..1128354 Unknown
MIMI_R867	108	0	1128823..1129149 Unknown
MIMI_R868	201	0	1130051..1130656 Unknown
MIMI_R869	138	0	1130748..1131164 Unknown
MIMI_L870	353	0	complement(1132234..1133295) Unknown
MIMI_R871	561	1	1133712..1135397 Unknown
MIMI_L872	340	0	complement(1135809..1136831) Unknown
MIMI_R873	468	0	1137078..1138484 Ankyrin containing protein
MIMI_R874	178	0	1138567..1139103 Unknown
MIMI_R875	197	0	1139381..1139974 Unknown
MIMI_L876	413	0	complement(1140055..1141296) Unknown
MIMI_R877	169	0	1141424..1141933 putative outer membrane lipoprotein
MIMI_R878	356	0	1142040..1143110 KilA N-terminal Domain, N1R/P28 DNA binding
MIMI_R879	299	0	1143206..1144105 KilA N-terminal Domain, N1R/P28 DNA binding
MIMI_R880	255	0	1144259..1145026 Ankyrin containing protein
MIMI_L881	195	0	complement(1145318..1145905) Unknown
MIMI_R882	307	0	1146718..1147641 Unknown
MIMI_R883	452	2	1147688..1149046 Unknown
MIMI_L884	323	0	complement(1149118..1150089) Unknown
MIMI_L885	144	0	complement(1150502..1150936) Unknown
MIMI_R886	129	0	1150912..1151304 Ankyrin containing protein
MIMI_L887	604	8	complement(1151393..1153207) Unknown
MIMI_L888	271	0	complement(1153278..1154093) Unknown
MIMI_R889	114	0	1154731..1155075 Unknown
MIMI_R890	180	0	1155171..1155713 Unknown
MIMI_L891	104	0	complement(1155798..1156112) Unknown
MIMI_R892	269	0	1156299..1157108 putative oxidoreductase (C-term)
MIMI_L893	151	0	complement(1157267..1157722) putative oxidoreductase (C-term)
MIMI_L894	438	0	complement(1158093..1159409) putative oxidoreductase (N-term)
MIMI_R895	690	0	1159607..1161679 Unknown
MIMI_R896	332	0	1161813..1162811 Ankyrin containing protein
MIMI_L897	322	0	complement(1162944..1163912) Unknown
MIMI_R898	201	0	1164045..1164650 Unknown
MIMI_L899	161	0	complement(1164740..1165225) Unknown
MIMI_R900	101	0	1165379..1165684 Unknown
MIMI_R901	361	0	1166504..1167589 Ankyrin containing protein
MIMI_R902	213	0	1168131..1168772 Unknown
MIMI_R903	365	0	1169056..1170153 Unknown
MIMI_R904	343	0	1170481..1171512 KilA N-terminal Domain, N1R/P28 DNA binding
MIMI_L905	210	0	complement(1171672..1172304) putative methyl-transferase
MIMI_L906	579	0	complement(1172702..1174441) Acetylcholinesterase
MIMI_R907	196	0	1174589..1175179 Unknown
MIMI_L908	132	0	complement(1175438..1175836) Unknown
MIMI_L909	431	0	complement(1176245..1177540) Unknown
MIMI_L910	210	0	complement(1177772..1178404) Unknown
MIMI_R911	467	2	1178718..1180121 Ankyrin containing protein
